# Supplementary material for: Adoption of Sustainable Agriculture Practices through Participatory Research: A Case Study on Galapagos Islands Farmers Using Water-Saving Technologies
Source: Plants (Basel). 2022 Oct 26;11(21):2848. doi: 10.3390/plants11212848 (PMC9654590; doi:10.3390/plants11212848)
Supplement: Supplementary file 1 [file plants-11-02848-s001.zip]

Archive with 1 entries (1 files):
- plants-1920729-supplementary.pdf
